# Supplementary material for: The Association of Previous Vaccination with Live-Attenuated Varicella Zoster Vaccine and COVID-19 Positivity: An Israeli Population-Based Study
Source: Vaccines (Basel). 2022 Jan 4;10(1):74. doi: 10.3390/vaccines10010074 (PMC8777897; doi:10.3390/vaccines10010074)
Supplement: Supplementary file 1 [file vaccines-10-00074-s001.zip]

Archive with 1 entries (1 files):
- vaccines-1387619-supplementary.pdf
